# Supplementary material for: Poly(ADP-Ribose) Polymerase-1 Lacking Enzymatic Activity Is Not Compatible with Mouse Development
Source: Cells. 2023 Aug 16;12(16):2078. doi: 10.3390/cells12162078 (PMC10453916; doi:10.3390/cells12162078)
Supplement: Supplementary file 1 [file cells-12-02078-s001.zip]

Archive with 1 entries (1 files):
- cells-2494562-supplementary.pdf
